# Supplementary material for: Assessment and optimisation of normalisation methods for dual-colour antibody microarrays
Source: BMC Bioinformatics. 2010 Nov 12;11:556. doi: 10.1186/1471-2105-11-556 (PMC3098099; doi:10.1186/1471-2105-11-556)
Supplement: Additional file 5 — RData file containing the pancreatic cancer data set. The file contains the pancreatic cancer data set (see [Additional file 4: R-script to perform the evaluation of the pancreatic cancer data set]). [file 1471-2105-11-556-S5.RDAT]

Archive with 1 entries (1 files):
- 1471-2105-11-556-S5.RDAT.out
